# Supplementary material for: Succinate Dehydrogenase Is a Direct Target of Sirtuin 3 Deacetylase Activity
Source: PLoS One. 2011 Aug 17;6(8):e23295. doi: 10.1371/journal.pone.0023295 (PMC3157345; doi:10.1371/journal.pone.0023295)
Supplement: Table S1 — SDHA immunopurified from liver mitochondria of control (C), calorie restricted (CR), SIRT3 wild-type (WT) or knock-out (KO) mice that were fed or fasted for 48 h was analyzed for acetylation by mass spectrometry. The 13 identified sites are indicated by ‘x’. The 6 novel sites are shown in red. Sites previously identified by proteomic studies of mouse liver mitochondria are shown in white, with appropriate citation. Sequences of SDHA were aligned using the Clustal W algorithm and are shown in green (conserved lysine) or yellow (not conserved). (XLS) [file pone.0023295.s002.xls]

## Sheet: Sheet1
Supplementary Table. Summary of acetylated lysine residues identified by mass spectrometry.
	Site	C	CR	WT fed	WT fast	KO fed	KO fast	Ref	Human	Orangu-tang	Mouse	Rat	Dog	Horse	Pig	Chicken	Fly	Worm	Yeast	E. Coli
FAD binding	179				x			a,b,c	K	K	K	K	K	K	K	Q	K	D	E	N
	182		x				x		K	K	K	K	K	K	K	K	K	R	K	-
	250	x	x	x	x	x			K	K	K	K	K	K	R	K	K	K	H	R
Capping	335	x	x		x	x	x	c	K	K	K	K	K	K	K	K	K	K	K	K
FAD binding	423							a	R	R	K	K	R	K	R	T	T	N	T	T
	480					x			K	K	K	K	K	K	K	P	P	G	P	A
	485					x	x	a	K	K	K	K	K	K	K	K	K	P	P	S
Helical domain	498	x	x				x	a,d,e	K	K	K	K	K	K	K	K	K	K	K	R
	517							d	K	K	K	K	K	K	K	K	K	K	Q	E
	538							a	K	K	K	K	K	K	K	K		V	N	Q
	541							c	K	K	Q	Q	Q	Q	R	Q		K	A	V
	547	x	x	x	x	x	x	a,c,d	K	K	K	Q	K	K	Q	A		A	D	K
	550			x					K	K	K	K	K	K	K	K		N	K	R
C-terminal region	598		x					d	K	K	K	K	K	K	K	K		P	P	P
	608	x	x		x	x	x	c,d	K	K	K	K	K	K		K		K	-	-
	624		x						K	K	K					K		K	K	C
	633	x	x	x	x		x		G	S	K					K		E	V	E
a S. C. Kim, R. Sprung, Y. Chen, Y. Xu, H. Ball, J. Pei, T. Cheng, Y. Kho, H. Xiao, L. Xiao, N. V. Grishin, M. White, X. J. Yang, and Y. Zhao, Substrate and functional diversity of lysine acetylation revealed by a proteomics survey, Mol Cell 23 (2006) 607-618.
b H. Cimen, M. J. Han, Y. Yang, Q. Tong, H. Koc, and E. C. Koc, Regulation of succinate dehydrogenase activity by SIRT3 in mammalian mitochondria, Biochemistry 49 (2010) 304-311.
c C. Choudhary, C. Kumar, F. Gnad, M. L. Nielsen, M. Rehman, T. C. Walther, J. V. Olsen, and M. Mann, Lysine acetylation targets protein complexes and co-regulates major cellular functions, Science 325 (2009) 834-840.
d B. Schwer, M. Eckersdorff, Y. Li, J. C. Silva, D. Fermin, M. V. Kurtev, C. Giallourakis, M. J. Comb, F. W. Alt, and D. B. Lombard, Calorie restriction alters mitochondrial protein acetylation, Aging Cell 8 (2009) 604-606.
e S. Zhao, W. Xu, W. Jiang, W. Yu, Y. Lin, T. Zhang, J. Yao, L. Zhou, Y. Zeng, H. Li, Y. Li, J. Shi, W. An, S. M. Hancock, F. He, L. Qin, J. Chin, P. Yang, X. Chen, Q. Lei, Y. Xiong, and K. L. Guan, Regulation of cellular metabolism by protein lysine acetylation, Science 327 (2010) 1000-1004.
